# Supplementary material for: Effect of Domestic Cooking of Hull-Less Barley Genotypes on Total Polyphenol Content and Antioxidant Activity
Source: Foods. 2025 Jul 23;14(15):2578. doi: 10.3390/foods14152578 (PMC12345685; doi:10.3390/foods14152578)
Supplement: Supplementary file 1 [file foods-14-02578-s001.zip]

Archive with 1 entries (1 files):
- foods-3693445-supplementary.pdf
